# Supplementary material for: The MOVE-trial: Monocryl® vs. Vicryl Rapide™ for skin repair in mediolateral episiotomies: a randomized controlled trial
Source: BMC Pregnancy Childbirth. 2017 Oct 16;17:355. doi: 10.1186/s12884-017-1545-8 (PMC5644141; doi:10.1186/s12884-017-1545-8)
Supplement: Supplementary file 2 — Baseline characteristics of participants and primary and secondary outcomes of the trial. (XLS 154 kb) [file 12884_2017_1545_MOESM2_ESM.xls]

## Sheet: Blad1
research number	dehiscence within 3 months	stitches removed within 3 months	infection within 3 months	results received		VAS 24 hrs sitting	VAS 24 hrs walking	VAS 24 hrs lying	analgesia 24 hrs	dehiscence 24 hrs	VAS 10 days sitting		VAS 10 days walking	VAS 10 days lying	analgesia 10 days	infection 10 days	suture removal 10 days	dehiscence 10 days	intercourse 10 days	pain during intercourse 10 days	painless intercourse since delivery 10 days		VAS 6 weeks sitting	VAS 6 weeks walking	VAS 6 weeks lying	analgesia 6 weeks	infection 6 weeks	stitches removed 6 weeks	dehiscence 6 weeks	intercourse 6 weeks	VAS during intercourse 6 weeks (x = not applicable)	pain free intercourse 6 weeks (x = not applicable)		VAS 3 months sitting	VAS 3 months walking	VAS 3 months lying	analgesia 3 months	infection 3 months	removal of stitches 3 months	dehiscence 3 months	intercourse 3 months	VAS during intercourse 3 months (x = not applicable)	pain free intercourse 3 months (x = not applicable)		research number	stichting 1=monocryl 2 =vicryl	maternal age	etnicity (C= Caucasian, B= Black, H = hindu, M = Mediterenean, A = Asian)	operative delivery ( V= Ventouse)
1	0	0	0	1		5	4	2	1	0	0		0	0	0	0	0	0	0	x	x		0	0	0	0	0	0	0	1	3	0		0	0	0	0	0	0	0	1	0	1		1	1	25	C	-
2	0	0	0	1		8	8	6	0	0	3		3	5	0	0	0	0	0	x	x		0	0	0	0	0	0	0	0	x	x		0	0	0	0	0	0	0	1	3	0		2	1	31	C	-
3	0	0	0	1		7	7	5	0	0	1		2	0	0	0	0	0	0	x	x		0	0	0	0	0	0	0	1	4	0		0	0	0	0	0	0	0	1	1	0		3	1	23	C	-
4																																													4	1	32	C	-
5	0	0	0	1		9	9	9	0	0	6		1	1	0	0	0	0	0	x	x		0	0	0	0	0	0	0	1	4	0		0	0	0	0	0	0	0	1	0	1		5	1	38	C	-
6				Excluded																																									6
7	0	0	0	1		9	5	1	0	0	2		2	0	0	0	0	0	0	x	x		0	0	0	0	0	0	0	0	x	x		0	0	0	0	0	0	0	1	0	1		7	1	33	C	-
8																																													8	1	44	C	-
9																																													9	1	27	C	-
10																																													10	1	28	C	-
11																																													11	1	27	M	-
12																																													12	1	39	C	-
13	0	0	0	1		6	5	5	0	0	2		1	1	0	0	0	0	0	x	x		0	0	0	0	0	0	0	0	x	x		0	0	0	0	0	0	0	1	0	1		13	1	33	C	-
14	0	0	0	1		8	6	5	1	0	1		0	2	0	0	0	0	0	x	x		2	5	0	0	0	0	0	0	x	x		0	0	0	0	0	0	0	0	x	x		14	1	30	C	-
15																																													15	1	33	C	V
16	0	0	0	1		9	8	9	0	0	6		2	3	0	0	0	0	0	x	x		0	0	0	0	0	0	0	0	x	x		0	0	0	0	0	0	0	1	0	1		16	1	33	C	-
17																																													17	1	29	M	-
18	0	0	0	1		2	3	3	0	0	2		2	2	0	0	0	0	0	x	x		0	0	0	0	0	0	0	1	3	0		0	0	0	0	0	0	0	1	2	0		18	1	31	C	-
19																																													19	1	27	C	V
20	0	0	0	1		7	7	8	0	0	6		4	3	0	0	0	0	0	x	x		1	1	1	0	0	0	0	1	6	1		0	0	0	0	0	0	0	1	0	1		20	1	23	M	-
21	0	0	0	1		3	2	3	0	0	1		2	1	0	1	0	0	0	x	x		0	0	0	0	0	0	0	1	1	0		0	0	0	0	0	0	0	1	0	1		21	1	34	C	-
22																																													22	1	28	C	-
23	0	0	0	1		10	9	7	1	0	5		4	2	0	0	0	0	0	x	x		1	1	0	0	0	0	0	0	x	x		0	0	0	0	0	0	0	0	x	x		23	1	33	C	-
24	0	0	0	1		7	7	4	1	0	1		1	1	1	0	0	0	0	x	x		5	4	2	0	0	0	0	0	x	x		0	0	0	0	0	0	0	0	x	x		24	1	35	C	V
25	0	0	0	1		4	1	1	0	0	1		0	0	0	0	0	0	0	x	x		0	0	0	0	0	0	0	1	7	0		0	0	0	0	0	0	0	1	3	0		25	1	30	C	V
26																																													26	1	26	M	-
27	0	0	0	1		5	2	2	0	0	0		0	0	0	0	0	0	0	x	x		0	0	0	0	0	0	0	0	x	x		0	0	0	0	0	0	0	0	x	x		27	1	34	C	-
28	0	0	0	1		6	4	4	1	0	4		3	3	0	0	0	0	0	x	x		0	0	0	0	0	0	0	0	x	x		0	0	0	0	0	0	0	1	1	0		28	1	29	C	-
29	0	0	0	1		3	3	3	0	0	0		0	0	0	0	0	0	0	x	x		0	0	0	0	0	0	0	0	x	x		0	0	0	0	0	0	0	1	0	1		29	1	27	C	-
30	0	0	0	1		2	2	2	1	0	1		1	0	0	0	0	0	0	x	x		1	0	0	0	0	0	0	0	x	x		0	0	0	0	0	0	0	0	x	x		30	1	35	C	-
31																																													31	1	25	C	-
32																																													32	1	27	C	-
33																																													33	1	22	C	-
34																																													34	1	32	C	-
35	0	0	0	1		9	3	6	1	0	7		2	1	1	0	0	0	0	x	x		3	1	1	0	0	0	0	0	x	x		0	0	0	0	0	0	0	1	1	0		35	1	35	C	V
36																																													36	1	31	C	-
37	0	0	0	1		5	3	3	0	0	0		0	0	0	0	0	0	0	x	x		0	0	0	0	0	0	0	1	0	1		0	0	0	0	0	0	0	1	0	1		37	1	34	C	-
38	0	0	0	1		8	8	6	1	0	1		1	1	0	0	0	0	0	x	x		1	1	0	0	0	0	0	0	x	x		0	0	0	0	0	0	0	0	x	x		38	1	36	C	-
39				Excluded																																									39
40																																													40	1	24	C	-
41				Excluded																																									41
42	0	0	0	1		7	7	5	0	0	3		3	1	0	0	0	0	0	x	x		0	1	1	0	0	0	0	0	x	x		0	0	0	0	0	0	0	1	1	1		42	1	32	C	-
43																																													43	1	29	C	-
44																																													44	1	24	C	-
45	0	0	0	1		3	3	3	0	0	0		0	0	0	0	0	0	0	x	x		0	0	0	0	0	0	0	1	1	1		0	0	0	0	0	0	0	1	0	1		45	1	22	C	-
46	0	0	0	1		9	7	1	0	0	4		2	0	0	0	0	0	0	x	x		0	0	0	0	0	0	0	0	x	x		0	0	0	0	0	0	0	0	x	x		46	1	44	A	-
47				Excluded																																									47
48																																													48	1	30	C	V
49	0	0	0	1		6	2	1	0	0	2		1	1	0	0	0	0	0	x	x		1	1	1	0	0	0	0	1	2	1		0	0	0	0	0	0	0	1	0	1		49	1	40	C	-
50	1	0	0	1		8	2	2	0	0	2		2	1	1	0	0	1	0	x	x		0	0	0	0	0	0	1	1	0	1		0	0	0	0	0	0	1	1	0	1		50	1	32	C	-
51	0	0	0	1		8	7	5	0	0	4		3	2	0	0	0	0	0	x	x		1	1	0	0	0	0	0	0	x	x		0	0	0	0	0	0	0	1	2	0		51	1	28	C	-
52	0	0	0	1		0	3	0	0	0	0		0	0	0	0	0	0	0	x	x		0	0	0	0	0	0	0	0	x	x		0	0	0	0	0	0	0	0	x	x		52	1	30	C	-
53	0	1	0	1		8	8	5	0	0	7		6	4	0	0	0	0	0	x	x		2	0	1	0	0	1	0	1	5	0		0	0	0	0	0	0	0	1	1	1		53	1	21	C	-
54																																													54	1	21	C	-
55	0	0	0	1		3	2	0	0	0	0		0	0	0	0	0	0	1	0	1		0	0	0	0	0	0	0	1	0	1		0	0	0	0	0	0	0	1	0	1		55	1	32	C	-
56	0	1	0	1		9	9	8	1	0	4		7	1	1	0	0	0	0	x	x		1	1	0	0	0	1	0	0	x	x		0	0	0	0	0	0	0	1	0	1		56	1	32	C	-
57	0	0	0	1		6	5	6	0	0	1		0	0	0	0	0	0	0	x	x		0	0	0	0	0	0	0	1	1	0		0	0	0	0	0	0	0	1	0	1		57	1	35	C	-
58																																													58	1	23	C	V
59																																													59	1	28	C	-
60																																													60	1	18	B	-
61																																													61	1	32	C	-
62	0	0	0	1		2	2	2	1	0	5		4	3	0	0	0	1	0	x	x		0	0	0	0	0	0	1	1	7	0		0	0	0	0	0	0	1	1	1	1		62	1	34	C	-
63	0	0	0	1		9	8	7	0	0	1		1	1	0	0	0	0	0	x	x		7	3	4	0	0	0	0	0	x	x		1	1	1	0	0	0	0	0	x	x		63	1	26	C	-
64																																													64	1	32	B	-
65																																													65	1	22	C	-
66	1	1	0	1		4	4	4	1	0	1		0	1	0	0	1	0	0	x	x		0	0	0	0	0	1	1	0	x	x		0	0	0	0	0	1	1	0	x	x		66	1	27	C	-
67																																													67	1	21	B	-
68																																													68	1	25	A	-
69	0	0	0	1		8	9	6	1	0	7		7	6	0	0	0	0	0	x	x		1	2	1	0	0	0	0	1	7	0		0	0	0	0	0	0	0	1	5	0		69	1	32	C	-
70																																													70	1	22	M	-
71																																													71	1	27	C	V
72																																													72	1	26	C	V
73	0	0	0	1		5	6	7	1	0	0		0	0	0	0	0	0	0	x	x		0	0	0	0	0	0	0	1	3	0		0	0	0	0	0	0	0	1	0	1		73	1	30	C	-
74	0	0	0	1		4	1	1	0	0	2		0	0	0	0	0	0	0	x	x		0	0	0	0	0	0	0	0	x	x		0	0	0	0	0	0	0	0	x	x		74	1	41	C	-
75	0	0	0	1		4	2	2	0	0	8		7	6	0	0	0	0	0	x	x		1	1	0	0	0	0	0	0	x	x		0	0	0	0	0	0	0	1	5	0		75	1	27	C	-
76																																													76	1	26	M	V
77																																													77	1	29	C	-
78																																													78	1	32	C	V
79																																													79	1	36	C	-
80	0	0	0	1		7	6	1	0	0	6		3	0	0	0	0	0	0	x	x		1	0	0	0	0	0	0	0	x	x		0	0	0	0	0	0	0	1	6	0		80	1	25	C	-
81																																													81	1	22	B	-
82																																													82	1	30	C	-
83																																													83	1	32	C	-
84	0	0	0	1		7	7	4	0	0	2		2	1	0	0	0	0	0	x	x		0	0	0	0	0	0	0	0	x	x		0	0	0	0	0	0	0	1	0	1		84	1	34	C	-
85																																													85	1	31	M	-
86																																													86	1	28	M	-
87																																													87	1	23	C	V
88	0	0	1	1		4	1	1	0	0	7		5	2	1	1	0	0	0	x	x		0	0	0	0	1	0	0	0	x	x		0	0	0	0	0	0	0	0	x	x		88	1	29	H	-
89																																													89	1	26	M	-
90																																													90	1	31	H	-
91																																													91	1	29	C	-
92																																													92	1	32	C	-
93	0	0	0	1		7	7	5	0	0	1		2	0	0	0	0	0	0	x	x		0	0	0	0	0	0	0	0	x	x		0	0	0	0	0	0	0	1	0	1		93	1	30	C	-
94																																													94	1	27	C	V
95	0	0	0	1		6	4	4	1	0	1		1	0	0	0	0	0	0	x	x													0	0	0	0	0	0	0	1	0	1		95	1	26	C	-
96	1	0	1	1		6	4	1	0	0	1		1	0	0	1	0	1	0	x	x		0	0	0	0	0	0	0	0	x	x		0	0	0	0	0	0	0	1	0	1		96	1	33	C	-
97																																													97	1	28	H	V
98																																													98	1	33	C	V
99				1	alleen tekst.																																								99	1	30	C	-
100	1	1	1	1		8	6	5	1	0	5		3	3	0	1	0	1	0	x	x		0	1	0	0	1	1	0	1	2	0		0	0	0	0	0	0	0	1	0	1		100	1	30	C	V
101																																													101	1	31	C	-
102	1	1	0	1		9	9	5	0	0	4		4	2	0	0	0	0	0	x	x		0	0	0	0	0	1	1	1	2	1		0	0	0	0	0	0	0	1	0	1		102	1	29	B	-
103																																													103	1	32	M	-
104	0	0	0	1		7	5	3	1	0	1		0	0	0	0	0	0	0	x	x		0	0	0	0	0	0	0	1	2	0		0	0	0	0	0	0	0	1	2	0		104	1	33	C	-
105																																													105	1	31	H	-
106																																													106	1	24	C	-
107																																													107	1	33	C	V
108	0	0	0	1		7	5	7	1	0	1		1	1	0	0	0	0	0	x	x		0	0	0	0	0	0	0	1	7	1		0	0	0	0	0	0	0	1	5	0		108	1	32	C	-
109																																													109	1	23	C	-
110																																													110	1	28	C	-
111	0	0	0	1		5	2	1	0	0	0		4	2	0	0	0	0	0	x	x		0	3	1	0	0	0	0	0	x	x		0	0	0	0	0	0	0	1	5	0		111	1	31	A	-
112	0	0	0	1		5	5	4	0	0	7		4	8	0	0	0	0	0	x	x		2	2	2	0	0	0	0	0	x	x		0	0	0	0	0	0	0	1	2	0		112	1	30	C	V
113	0	0	0	1		7	6	8	0	0	3		2	3	0	0	0	0	0	x	x		0	0	0	0	0	0	0	1	0	1		0	0	0	0	0	0	0	1	0	1		113	1	26	C	-
114	0	1	0	1		5	5	2	1	0	7		5	4	0	0	0	0	0	x	x		0	0	0	0	0	1	0	0	x	x		0	0	0	0	0	0	0	1	5	0		114	1	34	C	-
115	1	0	0	1		9	8	3	0	0	8		7	7	0	0	0	1	0	x	x		0	0	0	0	0	0	0	0	x	x		0	0	0	0	0	0	0	1	0	1		115	1	34	M	-
116																																													116	1	28	C	V
117																																													117	1	36	C	-
118	0	1	0	1		3	6	1	0	0	4		5	1	0	0	1	0	0	x	x		1	0	0	0	0	0	0	1	9	0		1	1	1	0	0	0	0	1	9	0		118	1	43	C	-
119	0	0	0	1		6	6	6	1	0	2		1	1	0	0	0	0	0	x	x		0	0	0	0	0	0	0	1	1	1		0	0	0	0	0	0	0	1	0	1		119	1	35	C	-
120	0	0	0	1		7	7	2	0	0	0		0	0	0	0	0	0	0	x	x		0	0	0	0	0	0	0	0	x	x		0	0	0	0	0	0	0	1	0	1		120	1	30	C	-
121	0	0	0	1		6	6	8	0	0	3		0	2	0	0	0	0	0	x	x		0	0	0	0	0	0	0	0	x	x		0	0	0	0	0	0	0	1	4	0		121	1	32	C	V
122	0	0	0	1		2	3	2	0	0	0		0	0	0	0	0	0	0	x	x		0	0	0	0	0	0	0	1	0	1		0	0	0	0	0	0	0	1	0	1		122	1	31	C	-
123	0	0	0	1		2	2	1	0	0	0		0	0	0	0	0	0	0	x	x		0	0	0	0	0	0	0	1	0	1		0	0	0	0	0	0	0	1	0	1		123	1	32	C	-
124	0	0	0	1		7	7	7	1	0	2		2	1	0	0	0	0	0	x	x		0	0	0	0	0	0	0	0	x	x		0	0	0	0	0	0	0	1	0	1		124	1	33	C	-
125																																													125	1	23	B	-
126																																													126	2	30	M	-
127	0	0	0	1		7	7	4	0	0	3		3	1	0	0	0	0	0	x	x		0	0	0	0	0	0	0	0	x	x		0	0	0	0	0	0	0	0	x	x		127	2	36	C	-
128																																													128	2	19	B	-
129	0	0	0	1		10	5	2	1	0	2		4	0	1	0	0	0	0	x	x		0	0	0	0	0	0	0	1	0	1		0	0	0	0	0	0	0	1	0	1		129	2	31	C	-
130																																													130	2	32	C	-
131	0	0	0	1		6	5	4	1	0	2		2	0	0	0	0	0	0	x	x		0	0	0	0	0	0	0	0	x	x		0	0	0	0	0	0	0	1	5	0		131	2	32	C	-
132	0	0	0	1		3	4	1	0	0	3		4	2	0	0	0	0	0	x	x		0	0	0	0	0	0	0	0	x	x		0	0	0	0	0	0	0	1	7	0		132	2	22	C	V
133	0	1	1	1		5	6	2	1	0	2		3	1	0	1	1	0	0	x	x		0	1	0	0	0	1	0	0	x	x		0	0	0	0	0	1	0	0	x	x		133	2	35	C	-
134																																													134	2	40	C	-
135																																													135	2	31	C	V
136																																													136	2	22	M	V
137	0	0	0	1		9	8	8	1	0	1		1	1	0	0	0	0	0	x	x		0	0	0	0	0	0	0	1	1	0		0	0	0	0	0	0	0	1	0	1		137	2	29	C	-
138																																													138	2	21	C	-
139																																													139	2	28	C	-
140	0	0	0	1		2	1	1	0	0	2		1	1	0	0	0	0	0	x	x		0	0	0	0	0	0	0	0	x	x		0	0	0	0	0	0	0	1	1	0		140	2	28	C	-
141	0	0	0	1		3	0	0	1	0	2		2	0	1	0	0	0	0	x	x		0	0	0	0	0	0	0	0	x	x		0	0	0	0	0	0	0	0	x	x		141	2	34	C	V
142	0	0	0	1		2	0	0	0	0	2		2	2	0	0	0	0	0	x	x		0	0	0	0	0	0	0	0	x	x		0	0	0	0	0	0	0	1	0	1		142	2	39	C	-
143																																													143	2	42	C	V
144	0	0	0	1		7	6	6	0	0	3		1	1	0	0	0	0	0	x	x		0	0	0	0	0	0	0	0	x	x		0	0	0	0	0	0	0	0	x	x		144	2	39	C	-
145																																													145	2	22	C	-
146	0	0	0	1		3	2	0	1	0	5		6	2	0	0	0	0	0	x	x		0	0	0	0	0	0	0	0	x	x		0	0	0	0	0	0	0	0	x	x		146	2	32	C	V
147																																													147	2	19	C	-
148																																													148	2	25	C	-
149																																													149	2	20	B	V
150	0	0	0	1		3	3	1	0	0	0		0	0	0	0	0	0	0	x	x		0	0	0	0	0	0	0	0	x	x		0	0	0	0	0	0	0	1	0	1		150	2	27	C	-
151																																													151	2	24	M	-
152																																													152	2	28	C	-
153																																													153	2	33	C	-
154	0	0	0	1		6	5	5	0	0	6		5	5	0	0	0	0	0	x	x		1	0	0	0	0	0	0	1	9	x		0	0	0	0	0	0	0	1	4	1		154	2	21	C	-
155																																													155	2	28	C	-
156																																													156	2	37	C	-
157	1	0	0	1		5	3	5	1	0	3		1	0	0	0	0	0	0	x	x		4	1	0	0	0	0	1	0	x	x		0	0	0	0	0	0	1	1	0	1		157	2	28	C	-
158	0	0	0	1		6	6	5	0	0	2		2	2	0	0	0	0	0	x	x		0	0	0	0	0	0	0	0	x	x		0	0	0	0	0	0	0	0	x	x		158	2	38	A	V
159																																													159	2	22	M	-
160	0	0	0	1		9	6	2	1	0	6		5	1	1	0	0	0	0	x	x		0	1	0	0	0	0	0	0	x	x		0	1	0	0	0	0	0	0	x	x		160	2	42	C	V
161																																													161	2	26	C	-
162	0	0	0	1		6	6	5	0	0	0		0	0	0	0	0	0	0	x	x		0	0	0	0	0	0	0	1	7	0		0	0	0	0	0	0	0	1	0	1		162	2	20	A	-
163																																													163	2	28	C	-
164	0	0	0	1		6	3	3	1	0	3		3	1	0	0	0	0	0	x	x		1	1	0	0	0	0	0	1	3	0		1	0	0	0	0	0	0	1	5	0		164	2	29	C	V
165																																													165	2	35	C	-
166	1	0	0	1		7	6	5	0	0	4		5	4	0	0	0	1	0	x	x		5	7	5	1	0	0	1	1	6	0		0	3	2		0	0	1	1	1	1		166	2	27	C	-
167	0	1	0	1		9	4	6	0	0	4		9	2	1	0	0	0	0	x	x		0	0	0	0	0	1	0	0	x	0		0	0	0	0	0	1	0	1	0	1		167	2	31	C	-
168	0	0	0	1		9	7	7	1	0	5		8	3	1	0	0	0	0	x	x		2	1	2	0	0	0	0	1	5	0		0	0	0	0	0	0	0	1	3	0		168	2	30	C	-
169																																													169	2	31	C	-
170	1	0	0	1		7	5	2	0	0	1		2	0	0	0	0	1	0	x	x		0	0	0	0	0	0	0	1	0	1		0	0	0	0	0	0	0	1	0	1		170	2	29	C	-
171	0	0	0	1		7	5	0	0	0	0		0	0	0	0	0	0	0	x	x		0	0	0	0	0	0	0	0	x	x		0	0	0	0	0	0	0	1	0	1		171	2	31	C	V
172	0	0	0	1		7	8	2	0	0	6		6	1	0	0	0	0	0	x	x		0	0	0	0	0	0	0	0	x	x		0	0	0	0	0	0	0	1	3	1		172	2	35	C	V
173	0	0	0	1		4	4	3	0	0	0		0	0	0	0	0	0	0	x	x		0	0	0	0	0	0	0	0	x	x		0	0	0	0	0	0	0	1	0	1		173	2	25	C	-
174	0	0	0	1		8	8	5	1	0	2		3	1	1	0	1	0	0	x	x		0	0	0	0	0	1	0	0	x	x		0	0	0	0	0	1	0	1	0	1		174	2	28	C	-
175	0	0	0	1		5	8	8	0	0	1		2	4	0	0	0	0	0	x	x		0	0	0	0	0	0	0	1	0	1		0	0	0	0	0	0	0	1	2	1		175	2	26	C	-
176																																													176	2	26	C	-
177	0	0	0	1		7	6	6	1	0	2		2	1	0	0	0	0	0	x	x		0	0	0	0	0	0	0	1	2	0		0	0	0	0	0	0	0	1	0	1		177	2	34	C	V
178	0	0	0	1		6	6	4	0	0	2		1	0	0	0	0	0	0	x	x		0	0	0	0	0	0	0	1	1	1		0	0	0	0	0	0	0	1	0	1		178	2	31	B	-
179																																													179	2	30	C	-
180																																													180	2	26	C	-
181																																													181	2	20	C	-
182																																													182	2	30	C	V
183																																													183	2	35	C	-
184																																													184	2	25	C	-
185	0	0	0	1		8	7	4	0	0	1		1	0	0	0	0	0	0	x	x		0	0	0	0	0	0	0	1	0	1		0	0	0	0	0	0	0	1	0	1		185	2	25	C	-
186	1	0	0	1		9		0	1	0	2		2	0	0	0	0	1	0	x	x		0	0	0	0	0	0	1	1	0	1		0	0	0	0	0	0	0	1	0	1		186	2	33	M	-
187																																													187	2	43	C	-
188	0	0	0	1		6	5	1	0	0	0		2	0	0	0	0	0	0	x	x		0	0	0	0	0	0	0	0	x	x		0	0	0	0	0	0	0	0	x	x		188	2	34	M	-
189	1	0	0	1		8	4	8	0	0	9		5	5	0	0	0	0	0	x	x		1	0	0	0	0	0	0	0	x	x		0	0	0	0	0	0	0	0	x	x		189	2	32	C	V
190	0	0	0	1		7	8	2	1	0	7		7	1	0	0	0	0	0	x	x		4	0	0	0	0	0	0	0	x	x		0	0	0	0	0	0	0	1	0	1		190	2	29	C	V
191	0	0	0	1		7	6	9	0	0	3		3	3	0	0	0	0	0	x	x		0	0	0	0	0	0	0	0	x	x		0	0	0	0	0	0	0	1	10	0		191	2	30	C	V
192	0	0	0	1		7	2	2	1	0	2		0	0	0	0	0	0	0	x	x		0	0	0	0	0	0	0	0	x	x		0	0	0	0	0	0	0	1	0	1		192	2	39	C	-
193	0	1	0	1		3	3	3	0	0	0		0	0	0	0	1	0	0	x	x		0	0	0	0	0	1	0	1	0	1		0	0	0	0	0	1	0	1	0	1		193	2	38	C	-
194																																													194	2	32	C	-
195																																													195	2	27	C	-
196	1	0	0	1		7	3	1	0	0	2		0	0	0	0	0	1	0	x	x		0	0	0	0	0	0	0	0	x	x		0	0	0	0	0	0	0	1	0	1		196	2	27	C	-
197	0	0	0	1		5	2	1	0	0	2		1	0	0	0	0	0	0	x	x		1	0	0	0	0	0	0	1	2	0		0	0	0	0	0	0	0	1	0	1		197	2	28	C	-
198																																													198	2	33	C	-
199	0	0	0	1		7	7	3	1	0	2		1	0	0	0	0	0	0	x	x		0	0	0	0	0	0	0	0	x	x		0	0	0	0	0	0	0	1	0	1		199	2	37	C	-
200	1	0	0	1		2	3	2	1	0	2		1	2	0	0	0	1	0	x	x		0	0	0	0	0	0	0	1	3	0		0	0	0	0	0	0	0	1	0	1		200	2	27	C	-
201																																													201	2	38	C	-
202	0	0	0	1		6	2	3	1	0	1		1	0	0	0	0	0	0	x	x		0	0	0	0	0	0	0	1	2	1		0	0	0	0	0	0	0	1	0	1		202	2	31	C	-
203	0	1	0	1		9	9	9	0	0	4		1	0	0	0	1	0	0	x	x		0	0	0	0	0	1	0	1	8	0		0	0	0	0	0	1	0	1	0	1		203	2	33	C	-
204	0	0	0	1		3	8	3	1	0	3		7	3	1	0	0	0	0	x	0		0	0	0	0	0	0	0	1	3	0		0	0	0	0	0	0	0	1	2	0		204	2	32	H	V
205																																													205	2	29	C	-
206																																													206	2	32	C	-
207																																													207	2	26	C	-
208																																													208	2	26	C	-
209																																													209	2	36	C	-
210	0	0	0	1		0	0	0	0	0	0		0	0	0	0	0	0	0	x	x		0	0	0	0	0	0	0	1	0	1		0	0	0	0	0	0	0	1	0	1		210	2	26	C	V
211	1	0	0	1		2	2	2	1	0	4		3	3	1	0	0	1	0	x	x		0	0	0	0	0	0	1	0	x	x		0	0	0	0	0	0	1	0	x	x		211	2	31	C	-
212																																													212	2	25	C	V
213																																													213	2	27	C	-
214	1	1	1	1		7		3	1	0	8		7	7	1	1	1	1	0	x	x		7	3	4	0	1	1	1	0	x	x		5	1	0	0	0	1	0	1	9	0		214	2	27	C	-
215																																													215	2	28	C	-
216																																													216	2	24	C	-
217																																													217	2	26	C	-
218																																													218	2	28	C	-
219	0	0	0	1		5	7	2	0	0	1		1	0	0	0	0	0	0	x	x		0	0	0	0	0	0	0	0	x	x		0	0	0	0	0	0	0	1	0	1		219	2	28	C	-
220	1	0	0	1		5	7	3	1	0	0		0	0	0	0	0	1	0	x	x		0	0	0	0	0	0	1	0	x	x		0	0	0	0	0	0	1	0	x	0		220	2	31	C	-
221																																													221	2	29	C	-
222																																													222	2	27	M	-
223	0	1	0	1		10	10	3	0	0	0		0	0	0	0	1	0	0	x	x		0	0	0	0	0	0	0	0	x	x		0	0	0	0	0	0	0	0	x	x		223	2	32	C	-
224	0	0	0	1		5	4	3	0	0	5		3	2	0	0	0	0	0	x	x		0	0	0	0	0	0	0	0	x	x		0	0	0	0	0	0	0	1	2	1		224	2	28	A	V
225	0	0	0	1		2	1	0	0	0	1		0	0	0	0	0	0	0	x	x		0	0	0	0	0	0	0	0	x	x		0	0	0	0	0	0	0	1	0	1		225	2	36	C	-
226																																													226	2	23	C	-
227																																													227	2	24	H	-
228																																													228	2	28	M	V
229	1	0	0	1		8	8	2	0	0	1		1	0	0	0	0	1	0	x	x		0	0	0	0	0	0	1	1	1	1		0	0	0	0	0	0	1	1	0	1		229	2	31	C	-
230	1	0	0	1		3	2	2	0	0	4		6	2	0	0	0	1	0	x	x		2	2	1	0	0	0	1	1	4	0		0	0	0	0	0	0	1	1	2	0		230	2	32	C	-
231																																													231	2	35	M	-
232																																													232	2	42	C	-
233	0	0	0	1		10	6	0	0	0	2		2	0	0	0	0	0	0	x	x		0	0	0	0	0	0	0	0	x	x		0	0	0	0	0	0	0	1	2	0		233	2	35	A	-
234																																													234	2	33	C	-
235																																													235	2	23	M	V
236	0	0	0	1		7	6	4	0	0	2		1	0	0	0	0	0	0	x	x		0	1	0	0	0	0	0	0	x	x		0	1	0	0	0	0	0	1	8	0		236	2	31	C	V
237	0	0	0	1		9	9	5	1	0	1		1	0	0	0	0	0	0	x	x		0	0	0	0	0	0	0	0	x	x		0	0	0	0	0	0	0	0	x	x		237	2	34	C	-
238																																													238	2	29	C	V
239	1	0	0	1		7	6	2	1	0	7		9	5	0	0	0	1	0	x	x		0	0	0	0	0	0	0	0	x	x		0	0	0	0	0	0	0	1	0	1		239	2	27	C	-
240	0	0	0	1		0	0	0	0	0	1		1	1	0	0	0	0	1	6	0		1	1	1	0	0	0	0	1	5	0		0	0	0	0	0	0	0	1	0	1		240	2	33	M	-
241	0	1	0	1		5	6	5	1	0	6		4	4	0	0	1	0	0	x	x		0	0	0	0	0	1	0	1	4	0		0	0	0	0	0	1	0	1	2	0		241	2	25	C	V
242																																													242	2	30	M	-
243																																													243	2	25	C	V
244																																													244	2	35	B	V
245	0	0	0	1		8	7	5	0	1	1		1	0	0	0	0	0	0	x	x		0	0	0	0	0	0	0	0	x	x		0	0	0	0	0	0	0	0	x	x		245	2	36	C	-
246	0	1	0	1		7	5	4	1	0	1		3	1	0	0	1	0	0	x	x		1	1	0	0	0	0	0	1	3	0		0	0	0	0	0	0	0	1	1	0		246	2	34	C	-
247	1	0	0	1		5	3	6	1	0	1		0	0	0	0	0	1	0	x	x		0	0	0	0	0	0	0	1	2	0		0	0	0	0	0	0	0	1	0	1		247	2	28	C	-
248	1	0	0	1		6	7	3	1	0	1		1	0	0	0	0	1	0	x	x		0	0	0	0	0	0	0	1	2	1		0	0	0	0	0	0	0	1	5	1		248	2	27	C	V
249	0	0	0	1		8	3	1	0	0	1		1	1	0	0	0	0	0	x	x		0	0	0	0	0	0	0	1	2	0		0	0	0	0	0	0	0	1	0	1		249	2	27	C	-
250																																													250		37	C	-

## Sheet: Blad2
nr	Vragenlijst binnen	pte nr	Leeftijd	Am	Geboortegew	Etniciteit	VE?/ SP.	BMI	duur uitdrijving	AS	ligging	diabetes	geboortedatum	MI	type persoon	naam persoon
1	Ontvangen	7085349
2
3
4
5
6
7	Ontvangen	8082538
8
9	Niet ontvangen	5038400
10		8170792
11
12
13	Ontvangen	8074896
14
15
16		3666601
17	Niet ontvangen	8058250
18
19
20
21
22
23
24
25		8158752
26
27
28		7467123
29		7715790
30
31	Voicemail (1 juni) van een man??	7575079
32
33
34
35	Ontvangen	8061146
36
37		8165383
38
39
40
41
42		7528802
43
44	Voicemail (1 juni)	5071798
45
46	Ontvangen	5060674
47
48
49
50		3541470
51
52
53
54		8210584
55
56		7531523
57
58
59
60
61
62		7915765
63
64
65		8200439
66		5086566
67
68
69
70
71
72		8129217
73
74		6626534
75
76	Niet ontvangen	7569229
77
78
79
80
81	Niet ontvangen	8061573
82
83
84
85
86
87
88		5746303
89
90
91
92
93
94
95
96
97
98	Voicemail (1 juni)	8098414
99
100
101
102
103
104
105
106		8170420
107
108
109
110
111		8107523
112
113
114
115
116
117
118
119
120
121
122		8209137
123	Ontvangen	5906295
124
125		8191731
126
127
128
129
130
131	Ontvangen	8111575
132
133
134		5009910
135	Niet ontvangen	7521669
136
137
138
139		8189286
140		8183387
141
142
143
144		3926037
145
146		5772858
147
148
149
150
151
152
153		5038072
154
155
156		4027463
157		5858965
158
159
160
161
162
163
164		6175012
165		3806306
166		8101242
167
168
169
170
171
172
173
174	Ontvangen	8104290
175
176
177
178		8085751
179
180
181
182
183
184
185	Ontvangen	2834292
186
187
188
189
190
191
192
193		8160090
194
195
196
197
198
199
200
201		5043592
202
203
204		5988741
205		8134299
206
207
208
209
210
211
212
213		8179885
214
215
216
217		4036177
218
219		8189354
220
221		8178240
222
223
224
225
226
227
228
229		6618177
230		8190073
231		7300370
232
233
234	Niet ontvangen	7681499
235	Niet ontvangen	5067638
236
237	Ontvangen	8077844
238
239
240
241
242
243
244
245		5008393
246
247
248
249
250

## Sheet: Blad3
	ja = 1	nee = 0	x = nvt
